# Supplementary material for: Rare and common variants in ERAP1 and ERAP2 selected for in response to Yersinia pestis infection contribute to autoimmune disease including inflammatory bowel disease
Source: Mamm Genome. 2025 Dec 22;37(1):16. doi: 10.1007/s00335-025-10183-3 (PMC12722269; doi:10.1007/s00335-025-10183-3)
Supplement: Supplementary file 1 — Supplementary file1 (XLSX 509 KB) [file 335_2025_10183_MOESM1_ESM.xlsx]

## Sheet: supplementary table 1 
Supplementary table 1. Consensus list of common autoimmune diseases as per Connect Immune Research, UK Biobank cohort and Medline
1. Alopecia
2. Psoriasis
3. Inflammatory Bowel Disease
a. UC
b. CD
4. Multiple sclerosis
5. Myasthenia gravis
6. Juvenile Arthritis/Rheumatoid arthritis
7. Ankylosing spondylitis
8. Coeliac disease
9. Vitiligo
10. Sarcoidosis
11. Systemic lupus erythematosus
12. Type 1 Diabetes
13. Pernicious anaemia
14. Primary Sclerosing Cholangitis
15. Atopy
a. Asthma
b. Eczema
c. Hayfever or rhinitis
16. Sjogren’s syndrome/Sicca
17. Idiopathic thrombocytopenic purpura
18. Uveitis
19. Addison’s Disease
20. Dermatomyositis
21. Autoimmune thyroid disease
a. Hashimoto’s Thyroiditis
b. Grave’s Disease
22. Vasculitis
a. Bechet’s Disease
b. Takayasu arteritis
c. Giant cell arteritis
d. Polyarteritis nodosa
e. Kawasaki disease
f. Granulomatosis with polyangiitis
g. Microscopic polyangiitis
h. Eosinophilic granulomatosis with polyangiitis
i. IgA vasculitis
j. Hypocomplementaemic urticarial vasculitis
23. Autoimmune hepatitis
24. Primary Biliary sclerosis
25. Granulomatous Hepatitis

## Sheet: supplementary table 2
Supplementary table 2. All unique common variants identified in the Southampton IBD cohort (n=62)
Gene	Chromosome	rsID	hg38		Ref	Alt			gnomADg NFE alternative allele frequency	Cohort alternative allele frequency			CD			UC			Fisher's exact Test					Permuted p values
			lbp	rbp			Consequence	CADD Phred 1.6		All	CD	UC	Homozygous Ref	Heterozygous	Homozygous Alt	Homozygous Ref	Heterozygous	Homozygous Alt	p value	OR	SE	Lower 95% CI	Upper 95% CI	Empirical	Corrected empirical
ERAP1	5	rs10515247	96776022	96776022	G	A	3 prime UTR variant	2.56	0.12803	0.1035	0.1137	0.09825	374	78	6	182	49	2	0.4006	1.178	0.1833	0.8223	1.687	0.3656	0.998
ERAP1	5	rs17481334	96776075	96776075	A	G	3 prime UTR variant	0.663	0.1281	0.1182	0.1289	0.1129	504	124	10	244	73	5	0.3305	1.163	0.1472	0.8716	1.552	0.3227	0.995
ERAP1	5	rs148692674	96776097	96776099	C	CTG	3 prime UTR variant	2.255	0.233713	0.1201	0.1315	0.1144	509	128	10	246	76	5	0.2695	1.172	0.145	0.8824	1.558	0.2702	0.986
ERAP1	5	rs112855255	96776101	96776101	T	G	3 prime UTR variant	6.581	0.1278	0.1208	0.1322	0.115	512	130	10	247	77	5	0.2719	1.172	0.1441	0.8837	1.555	0.2637	0.986
ERAP1	5	rs3832369	96776223	96776239	T	TAGCCCATTCATGAAAA	3 prime UTR variant	1.502	0.26883	0.2492	0.2258	0.2609	337	244	40	182	116	12	0.1114	0.8264	0.1158	0.6586	1.037	0.1019	0.8262
ERAP1	5	rs10515248	96776301	96776301	C	T	3 prime UTR variant	8.953	0.12813	0.1227	0.1333	0.1174	515	135	10	247	78	5	0.31	1.156	0.1429	0.8739	1.53	0.2812	0.994
ERAP1	5	rs1065407	96776379	96776379	T	G	3 prime UTR variant	1.68	0.3618	0.3522	0.3364	0.3601	272	302	87	144	150	36	0.3184	0.9008	0.1004	0.74	1.097	0.3022	0.994
ERAP1	5	rs549450243	96780408	96780409	ATT	ATTT	intron variant	0.601	0.2075	0.1981	0.2019	0.1962	349	199	10	167	97	6	0.7927	1.036	0.1311	0.8012	1.339	0.6993	1
ERAP1	5	rs34765952	96780408	96780407	ATT	AT	intron variant	0.45	0.2165	0.2295	0.1944	0.2464	306	229	23	171	93	6	0.02099	0.7382	0.129	0.5732	0.9506	0.01948	0.3157
ERAP1	5	rs67140788	96780582	96780582	A	G	intron variant	0.342	0.12841	0.1202	0.1296	0.1157	494	128	9	226	72	3	0.4024	1.138	0.1499	0.8481	1.526	0.3407	0.998
ERAP1	5	rs17481856	96781104	96781104	G	A	synonymous variant	0.912	0.12868	0.1206	0.1318	0.115	519	132	10	248	77	5	0.3055	1.169	0.1438	0.8817	1.549	0.2662	0.994
ERAP1	5	rs27042	96781236	96781236	G	A	intron variant	1.159	0.35801	0.3754	0.3794	0.3735	222	279	76	108	139	39	0.8328	1.025	0.1055	0.8339	1.261	0.8222	1
ERAP1	5	rs61745685	96781851	96781851	C	T	synonymous variant	3.076	0.0847	0.0782	0.08939	0.07262	566	94	1	276	49	5	0.2138	1.254	0.1728	0.8936	1.759	0.2183	0.965
ERAP1	5	rs72773923	96781875	96781875	G	A	intron variant	0.565	0.12859	0.1208	0.1318	0.1153	517	132	10	248	77	5	0.3058	1.165	0.1438	0.8787	1.544	0.2747	0.994
ERAP1	5	rs27044	96783148	96783148	C	G	missense variant	5.01	0.28197	0.2805	0.2985	0.2716	346	271	44	163	137	30	0.2225	1.141	0.1052	0.9288	1.403	0.2108	0.968
ERAP1	5	rs17482078	96783162	96783162	C	T	missense variant	23.1	0.2086	0.2159	0.1879	0.23	393	232	36	213	110	7	0.03223	0.7747	0.1192	0.6133	0.9785	0.03996	0.4456
ERAP1	5	rs469876	96785702	96785702	A	G	intron variant	8.259	0.23648	0.2275	0.2227	0.23	390	238	33	199	115	16	0.7334	0.9596	0.1141	0.7672	1.2	0.7063	1
ERAP1	5	rs469783	96785820	96785820	T	C	synonymous variant	8.24	0.4337	0.4299	0.4621	0.4138	224	327	110	99	157	74	0.04321	1.217	0.09599	1.009	1.469	0.04545	0.5335
ERAP1	5	rs10050860	96786506	96786506	C	T	missense variant	15.4	0.2075	0.2147	0.1877	0.2282	368	218	32	199	104	6	0.04776	0.7817	0.1233	0.6139	0.9955	0.05544	0.5604
ERAP1	5	rs30379	96786556	96786556	G	T	splice region variant & splice polypyrimidine tract variant & intron variant	4.96	0.34579	0.3565	0.3738	0.3477	261	296	70	132	138	51	0.2654	1.12	0.1008	0.9192	1.365	0.2597	0.985
ERAP1	5	rs30380	96786577	96786577	C	A	intron variant	14.7	0.34589	0.3543	0.3718	0.3453	257	286	68	129	134	49	0.2801	1.122	0.1024	0.918	1.371	0.2782	0.986
ERAP1	5	rs30187	96788627	96788627	C	T	missense variant	25.2	0.3463	0.3527	0.3742	0.3419	281	308	72	135	143	52	0.1627	1.151	0.09915	0.9478	1.398	0.1653	0.9321
ERAP1	5	rs30186	96788744	96788744	C	G	intron variant	0.167	0.217	0.2321	0.2424	0.2269	392	238	31	196	108	26	0.4631	1.09	0.1121	0.8751	1.358	0.4565	0.999
ERAP1	5	rs11743410	96788750	96788750	A	G	intron variant	6.089	0.12849	0.1206	0.1318	0.115	519	132	10	248	77	5	0.3055	1.169	0.1438	0.8817	1.549	0.2662	0.994
ERAP1	5	rs26510	96790207	96790207	T	C	intron variant	14.1	0.34548	0.3504	0.3712	0.34	280	302	71	134	142	50	0.1751	1.146	0.09992	0.9421	1.394	0.1713	0.9401
ERAP1	5	rs27710	96790494	96790494	G	A	intron variant	9.61	0.3465	0.3527	0.3742	0.3419	281	308	72	135	143	52	0.1627	1.151	0.09915	0.9478	1.398	0.1653	0.9321
ERAP1	5	rs27529	96790605	96790605	G	A	synonymous variant	8.94	0.3467	0.3531	0.3742	0.3425	278	308	71	135	143	52	0.1777	1.148	0.09924	0.9453	1.395	0.1823	0.9421
ERAP1	5	rs3213809	96792130	96792130	G	A	synonymous variant	7.868	0.13801	0.1266	0.1379	0.121	511	140	10	244	81	5	0.3157	1.161	0.1409	0.8812	1.531	0.2757	0.994
ERAP1	5	rs27640	96792202	96792202	C	T	splice polypyrimidine tract variant & intron variant	0.708	0.2327	0.2326	0.2439	0.2269	392	238	31	195	109	26	0.3981	1.099	0.1119	0.8826	1.369	0.4021	0.998
ERAP1	5	rs27434	96793809	96793809	G	A	synonymous variant	8.78	0.21704	0.232	0.2424	0.2269	391	237	31	194	109	25	0.4619	1.09	0.1124	0.8748	1.359	0.454	0.999
ERAP1	5	rs2287987	96793832	96793832	T	C	missense variant	14.83	0.2069	0.2204	0.19	0.2356	385	239	36	211	111	7	0.02135	0.7609	0.1187	0.603	0.9601	0.02547	0.3177
ERAP1	5	rs27895	96793840	96793840	C	T	missense variant	7.755	0.06023	0.06977	0.0686	0.07035	570	89	2	284	43	1	0.9255	0.9733	0.1882	0.673	1.408	0.9221	1
ERAP1	5	rs26618	96795133	96795133	T	C	missense variant	14.56	0.2364	0.2265	0.2227	0.2284	392	236	33	199	115	16	0.8199	0.9678	0.1142	0.7737	1.211	0.7877	1
ERAP1	5	rs998509	96797092	96797092	G	A	intron variant	1.074	0.13349	0.1236	0.1348	0.118	513	140	8	247	77	6	0.3107	1.165	0.1423	0.8814	1.54	0.2857	0.994
ERAP1	5	rs27528	96800822	96800822	T	C	intron variant	0.073	0.24534	0.2419	0.2515	0.237	383	235	38	181	129	18	0.5029	1.082	0.111	0.8702	1.344	0.458	0.999
ERAP1	5	rs10062964	96803363	96803363	C	T	intron variant	2.298	0.207	0.22	0.1894	0.2352	386	239	36	211	113	6	0.02134	0.7595	0.1186	0.602	0.9584	0.02647	0.3177
ERAP1	5	rs26653	96803547	96803547	G	C	missense variant	3.61	0.28259	0.3032	0.3091	0.3003	325	275	61	160	136	34	0.7167	1.042	0.1034	0.8511	1.277	0.7208	1
ERAP1	5	rs72773968	96803892	96803892	G	A	missense variant	3.835	0.12873	0.1189	0.1242	0.1164	511	132	10	242	73	3	0.6541	1.077	0.148	0.8057	1.439	0.5924	1
ERAP1	5	rs26519	96814400	96814400	C	T	intron variant & non coding transcript variant	3.483	0.06506	0.07366	0.07879	0.0711	568	92	1	281	46	3	0.5248	1.117	0.1798	0.7855	1.589	0.489	1
ERAP1	5	rs647031	96823053	96823053	G	T	non coding transcript exon variant	0.652	0.06053	0.06963	0.07121	0.06884	572	87	2	284	45	1	0.8517	1.037	0.1863	0.7199	1.494	0.8232	1
ERAP2	5	rs113565163	96873186	96873187	CA	CAA	upstream gene variant	1.32	0.0683	0.1569	0.1522	0.1592	357	152	6	178	73	2	0.7655	0.9478	0.1502	0.706	1.272	0.7328	1
ERAP2	5	rs56058457	96873422	96873422	T	G	upstream gene variant	1.086	0.088726	0.0782	0.07273	0.08094	557	101	3	285	42	3	0.5944	0.8906	0.1807	0.625	1.269	0.5604	1
ERAP2	5	rs41506651	96879976	96879976	C	T	synonymous variant	3.41	0.0991	0.09788	0.1197	0.08699	548	111	2	258	65	7	0.02455	1.427	0.1546	1.054	1.932	0.01598	0.3477
ERAP2	5	rs2549782	96895296	96895296	T	G	missense variant	1.011	0.48789	0.4847	0.4954	0.4794	175	331	148	74	181	71	0.533	1.066	0.09591	0.8836	1.287	0.499	1
ERAP2	5	rs2548538	96896438	96896438	A	T	synonymous variant	5.577	0.48772	0.4849	0.4955	0.4796	176	336	149	74	185	71	0.5354	1.066	0.09535	0.884	1.285	0.4965	1
ERAP2	5	rs2548537	96896518	96896518	C	G	intron variant	1.054	0.488095	0.4854	0.4955	0.4803	175	336	149	74	185	71	0.5355	1.063	0.09537	0.8814	1.281	0.5045	1
ERAP2	5	rs34701361	96896546	96896543	GAAA	G	intron variant	7.95	0.48934	0.4833	0.4939	0.478	177	335	148	74	185	70	0.5348	1.066	0.09548	0.8838	1.285	0.4825	1
ERAP2	5	rs2549785	96896582	96896582	T	C	intron variant	0.384	0.48767	0.4782	0.4891	0.4727	176	325	141	74	179	67	0.529	1.068	0.09684	0.883	1.291	0.479	1
ERAP2	5	rs2548536	96896698	96896698	T	A	intron variant	5.213	0.48904	0.455	0.4622	0.4511	103	176	69	47	105	33	0.7469	1.045	0.1291	0.8116	1.346	0.7088	1
ERAP2	5	rs17407899	96900013	96900013	A	G	intron variant	8.468	0.05128	0.05249	0.05521	0.05116	581	62	2	283	33	1	0.7444	1.084	0.215	0.7111	1.651	0.6513	1
ERAP2	5	rs2248374	96900192	96900192	G	A	splice donor region variant & intron variant	18.23	0.48764	0.4848	0.4955	0.4795	176	335	149	74	185	71	0.5048	1.066	0.09538	0.884	1.285	0.4685	0.999
ERAP2	5	rs187265	96901410	96901410	G	C	intron variant	4.646	0.4878	0.4823	0.4906	0.4782	171	327	143	74	178	68	0.6282	1.051	0.09684	0.8695	1.271	0.5864	1
ERAP2	5	rs2287988	96901622	96901622	A	G	synonymous variant	4.844	0.48791	0.4848	0.4954	0.4796	176	336	149	74	184	71	0.5349	1.066	0.09545	0.8838	1.285	0.493	1
ERAP2	5	rs17408150	96903554	96903554	T	A	missense variant	25.4	0.05126	0.05167	0.05455	0.05023	593	62	2	295	34	1	0.6681	1.091	0.2129	0.7187	1.656	0.6454	1
ERAP2	5	rs1423568	96903590	96903590	G	A	intron variant	3.388	0.4878	0.4841	0.4954	0.4784	174	329	146	73	184	70	0.5018	1.07	0.09594	0.8869	1.292	0.4715	0.999
ERAP2	5	rs2548527	96908881	96908881	A	C	intron variant	0.603	0.3781	0.4856	0.4911	0.4827	149	270	130	62	163	57	0.756	1.034	0.1036	0.8442	1.267	0.7443	1
ERAP2	5	rs2549795	96908934	96908934	G	A	intron variant	5.427	0.48781	0.4857	0.4969	0.4802	174	333	148	72	183	70	0.5017	1.069	0.09598	0.886	1.291	0.4451	0.999
ERAP2	5	rs17486915	96909015	96909015	T	C	synonymous variant	5.231	0.05126	0.05157	0.05335	0.05068	596	63	2	294	33	1	0.8292	1.056	0.2143	0.6937	1.607	0.7308	1
ERAP2	5	rs2549796	96909639	96909639	T	C	synonymous variant	10.55	0.48798	0.4818	0.4939	0.4758	177	339	145	74	186	70	0.4744	1.075	0.09536	0.892	1.296	0.4371	0.999
ERAP2	5	rs1056893	96909735	96909735	T	C	synonymous variant	8.071	0.48751	0.4854	0.497	0.4796	176	336	149	73	186	71	0.4747	1.072	0.09535	0.8894	1.292	0.4346	0.999
ERAP2	5	rs2549797	96909814	96909814	G	A	intron variant	18.54	0.48751	0.4752	0.4814	0.4723	151	288	120	64	151	54	0.7527	1.037	0.105	0.8443	1.274	0.7033	1
ERAP2	5	rs2255546	96913411	96913411	T	C	synonymous variant	0.565	0.48748	0.4854	0.497	0.4796	176	336	149	73	186	71	0.4747	1.072	0.09535	0.8894	1.292	0.4346	0.999
Abbreviations: CD=Crohn’s disease, UC=Ulcerative Colitis, rsID=reference SNP cluster ID, Ref=reference, Alt=alternative, gnomADg NFE=gnomAD genomes Non-Finnish European, lbp=left base pair, rbp=right base pair, OR=odds ratio, SE=Standard error CI=Confidence interval.

## Sheet: supplementary table 3
Supplementary table 3. All unique rare variants identified in the Southampton IBD cohort (n=186)
	Chromosome	RSID	hg38		Ref	Alt			gnomADg NFE alternative allele frequency	Cohort alternative allele frequency			CD			UC
Gene			lbp	rbp			Consequence	CADD Phred 1.6		All	CD	UC	Homozygous Ref	Heterozygous	Homozygous Alt	Homozygous Ref	Heterozygous	Homozygous Alt
ERAP1	5	rs1056496307	96776129	96776129	G	T	3 prime UTR variant	3.333	0	0	0	0	654	0	0	330	0	0
ERAP1	5	.	96776131	96776131	A	G	3 prime UTR variant	7.964	0	0.0005076	0.0007622	0	655	1	0	329	0	0
ERAP1	5	.	96776232	96776248	C	CATGAAAAAGCCCATTA	3 prime UTR variant	0.654	variant not in gnomAD	0	0	0	656	0	0	330	0	0
ERAP1	5	rs27985	96776250	96776250	A	G	3 prime UTR variant	0.216	1	0.0005066	0	0.001524	659	0	0	327	1	0
ERAP1	5	.	96776260	96776260	C	T	3 prime UTR variant	0.175	variant not in gnomAD	0.0005081	0.0007622	0	655	1	0	328	0	0
ERAP1	5	rs200883678	96776464	96776464	C	T	missense variant	23.1	0	0.0005056	0.0007576	0	659	1	0	329	0	0
ERAP1	5	.	96780395	96780393	AAT	A	intron variant	2.211	0	0.0006631	0.0009785	0	510	1	0	243	0	0
ERAP1	5	rs201876997	96780405	96780405	T	G	intron variant	7.81	0.01184	0.009605	0.001684	0.01361	572	16	0	296	1	0
ERAP1	5	rs549450243;rs34765952	96780408	96780410	ATT	ATTTT	intron variant	0.444	0.3569	0.001208	0.001792	0	556	2	0	270	0	0
ERAP1	5	rs549450243;rs34765952	96780408	96780406	ATT	A	intron variant	0.589	0.3569	0.003019	0.00448	0	553	5	0	270	0	0
ERAP1	5	rs189462177	96780569	96780569	G	T	intron variant	0.372	7e-05	0	0	0	650	0	0	320	0	0
ERAP1	5	rs752347522	96780580	96780580	A	G	intron variant	0.137	3e-05	0.0005285	0	0.001613	636	0	0	309	1	0
ERAP1	5	rs80088786	96781150	96781150	A	G	synonymous variant	10.98	0.01627	0.01362	0.01212	0.01437	642	19	0	322	8	0
ERAP1	5	.	96781635	96781630	GATCTA	G	intron variant	3.654	3e-05	0.0005045	0.0007564	0	660	1	0	330	0	0
ERAP1	5	rs116127072	96781653	96781653	T	C	intron variant	9.78	0.00814	0.006559	0.007576	0.006051	653	8	0	325	5	0
ERAP1	5	rs373846334	96781685	96781685	G	A	splice region variant & intron variant	3.055	0.00024	0	0	0	661	0	0	330	0	0
ERAP1	5	rs142985224	96781773	96781773	A	G	synonymous variant	8.729	0.0003	0.001514	0.002269	0	658	3	0	330	0	0
ERAP1	5	rs151103435	96781844	96781844	C	T	missense variant	24.9	0.00076	0.0005045	0	0.001515	661	0	0	329	1	0
ERAP1	5	rs146423238	96783107	96783107	G	A	synonymous variant	0.697	0.0048	0.004036	0.004545	0.003782	656	5	0	327	3	0
ERAP1	5	.	96783223	96783223	T	C	missense variant	11.99	3e-05	0	0	0	659	0	0	329	0	0
ERAP1	5	rs1312354962	96783993	96783993	C	T	synonymous variant	8.944	3e-05	0	0	0	661	0	0	330	0	0
ERAP1	5	rs758521582	96784007	96784007	C	T	missense variant	24.1	3e-05	0	0	0	661	0	0	330	0	0
ERAP1	5	rs759647916	96784068	96784068	C	T	synonymous variant	3.308	3e-05	0	0	0	661	0	0	330	0	0
ERAP1	5		96785710	96785710	T	C	intron variant	10.87	3e-05	0	0	0	661	0	0	330	0	0
ERAP1	5	rs150043667;rs3076636	96785733	96785730	GAAC	G	intron variant	4.473	0.04702	0.0449	0.04545	0.04463	604	55	2	300	30	0
ERAP1	5	rs1240300283	96785766	96785766	G	A	intron variant	0.948	0	0	0	0	661	0	0	330	0	0
ERAP1	5	rs111363347	96785792	96785792	C	T	missense variant	23.7	0.001781	0.003532	0.001515	0.004539	655	6	0	329	1	0
ERAP1	5	.	96785819	96785819	T	C	missense variant	21.8	0	0	0	0	661	0	0	330	0	0
ERAP1	5	rs566514039	96785866	96785862	CCAGT	C	frameshift variant	28.8	0.00298	0.003532	0.004545	0.003026	657	4	0	327	3	0
ERAP1	5	rs201856260	96785879	96785879	C	A	missense variant	24.7	0.000228	0.0005045	0	0.001515	661	0	0	329	1	0
ERAP1	5	rs774638570	96785895	96785895	G	A	synonymous variant	0.096	5e-05	0.0005045	0.0007564	0	660	1	0	330	0	0
ERAP1	5	rs6863093	96786505	96786505	T	C	missense variant	22.6	4e-05	0.0005348	0	0.001592	621	0	0	313	1	0
ERAP1	5	rs1388529263	96786598	96786598	A	C	intron variant	13.32	4e-05	0.0006105	0.0009124	0	547	1	0	271	0	0
ERAP1	5	rs750054478	96788539	96788539	C	T	synonymous variant	0.482	4e-05	0.000516	0	0.001543	645	0	0	323	1	0
ERAP1	5	rs762394161	96788555	96788555	C	T	missense variant	10.35	4e-05	0.0005071	0.000761	0	656	1	0	329	0	0
ERAP1	5	rs2278017	96788593	96788593	C	G	synonymous variant	0.772	0.00016	0	0	0	661	0	0	330	0	0
ERAP1	5	rs142305981	96788597	96788597	C	T	missense variant	3.823	0.000713	0	0	0	661	0	0	330	0	0
ERAP1	5	rs536139131	96788614	96788613	TA	T	frameshift variant	32	4e-05	0	0	0	661	0	0	330	0	0
ERAP1	5	rs567477737	96788647	96788647	C	A	missense variant	28.5	0.0002	0	0	0	661	0	0	330	0	0
ERAP1	5	rs78649652	96788670	96788670	C	T	missense variant	16.18	0.00882	0.01463	0.01212	0.01589	640	21	0	322	8	0
ERAP1	5	rs114256808	96788790	96788790	C	T	intron variant	0.63	0.0001	0.0005056	0	0.001515	659	0	0	329	1	0
ERAP1	5	rs116423760	96788801	96788801	A	G	intron variant	0.376	4e-05	0.0005071	0	0.001524	658	0	0	327	1	0
ERAP1	5	rs543363550	96790298	96790298	A	T	missense variant & splice region variant	13.67	0	0	0	0	661	0	0	330	0	0
ERAP1	5	rs201661856	96790385	96790385	A	G	intron variant	7.035	0.00011	0.001514	0.002269	0	658	3	0	330	0	0
ERAP1	5	.	96792021	96792021	T	C	intron variant	4.698	0	0.0005051	0.0007576	0	659	1	0	330	0	0
ERAP1	5	rs146386179	96792096	96792096	T	C	missense variant	24.4	7e-05	0.0005045	0.0007564	0	660	1	0	330	0	0
ERAP1	5	rs375684249	96792159	96792159	T	C	missense variant	23.2	8e-05	0.0005045	0.0007564	0	660	1	0	330	0	0
ERAP1	5	rs145458413	96792163	96792163	G	A	synonymous variant	0.347	0.0002552	0.0005045	0	0.001515	661	0	0	329	1	0
ERAP1	5	.	96792250	96792251	C	CA	intron variant	0.852	variant not in gnomAD	0.0005139	0.0007669	0	651	1	0	321	0	0
ERAP1	5	rs367924156	96792258	96792258	G	A	intron variant	0.113	0.00053	0.001546	0.002318	0	644	3	0	323	0	0
ERAP1	5	.	96793538	96793537	AC	A	intron variant	8.979	0	0.0005263	0	0.001572	632	0	0	317	1	0
ERAP1	5	rs1056321603	96793748	96793748	T	C	intron variant	3.498	0	0	0	0	549	0	0	279	0	0
ERAP1	5	rs201397000	96793803	96793803	C	T	splice region variant & synonymous variant	25.8	0.00022	0	0	0	655	0	0	328	0	0
ERAP1	5	rs1314397997	96793814	96793814	G	A	synonymous variant	9.303	variant not in gnomAD	0	0	0	660	0	0	328	0	0
ERAP1	5	rs1581600495	96793834	96793834	G	A	missense variant	25.7	variant not in gnomAD	0.0005051	0.0007564	0	660	1	0	329	0	0
ERAP1	5	rs146163901	96793899	96793899	T	A	synonymous variant	2.816	5e-05	0.0005045	0.0007564	0	660	1	0	330	0	0
ERAP1	5	rs41276271	96793980	96793980	A	G	intron variant	1.346	0.01249	0.01227	0.01846	0.009188	641	12	0	313	12	0
ERAP1	5	rs141427963	96795061	96795061	C	T	synonymous variant	0.083	3e-05	0.0005051	0.0007564	0	660	1	0	329	0	0
ERAP1	5	rs370484274	96795062	96795062	G	A	missense variant	21.5	0.00011	0	0	0	660	0	0	329	0	0
ERAP1	5	rs775300383	96797182	96797182	C	T	missense variant	24.9	1e-05	0	0	0	661	0	0	330	0	0
ERAP1	5	rs3842059	96797327	96797326	CA	C	intron variant	0.954	0.04707	0.04375	0.0463	0.04245	583	52	1	294	30	0
ERAP1	5	rs3822680	96797331	96797331	T	C	intron variant	13.3	0.04706	0.04427	0.04644	0.04317	583	53	1	293	30	0
ERAP1	5	rs550647817	96800744	96800744	C	T	intron variant	0.642	0.0002	0.0007485	0.001121	0	445	1	0	222	0	0
ERAP1	5	.	96800749	96800749	T	C	intron variant	14.18	variant not in gnomAD	0.0006887	0.001027	0	486	1	0	239	0	0
ERAP1	5	rs770185610	96800908	96800908	T	C	missense variant	19.21	4e-05	0.0005051	0.0007576	0	659	1	0	330	0	0
ERAP1	5	rs139782060	96800965	96800965	G	C	missense variant	33	0	0.0005076	0.000761	0	656	1	0	328	0	0
ERAP1	5	.	96803335	96803335	C	G	intron variant	7.254	variant not in gnomAD	0	0	0	655	0	0	326	0	0
ERAP1	5	rs200264416	96803358	96803358	G	A	intron variant	0.042	0.00306	0.005045	0.001515	0.006808	652	9	0	329	1	0
ERAP1	5		96803390	96803390	G	GA	intron variant	10.54	0.00065	0.002026	0.002283	0.001515	654	3	0	329	1	0
ERAP1	5	rs141992697	96803404	96803404	T	A	missense variant & splice region variant	34	0.00016	0	0	0	661	0	0	330	0	0
ERAP1	5	rs1177805624	96803405	96803405	C	T	splice region variant & synonymous variant	8.28	4e-05	0.0005045	0.0007564	0	660	1	0	330	0	0
ERAP1	5	rs560339141	96803459	96803459	C	T	synonymous variant	1.304	4e-05	0.0005045	0	0.001515	661	0	0	329	1	0
ERAP1	5	rs184352763	96803570	96803570	G	A	synonymous variant	0.152	4e-05	0.0005045	0	0.001515	661	0	0	329	1	0
ERAP1	5	rs143595169	96803579	96803579	C	A	synonymous variant	0.021	0.00051	0.001009	0.001513	0	659	2	0	330	0	0
ERAP1	5	.	96803617	96803617	T	C	missense variant	12.39	4e-05	0.0005045	0.0007564	0	660	1	0	330	0	0
ERAP1	5	rs1471856830	96803698	96803698	A	G	missense variant	10.27	4e-05	0.0005045	0	0.001515	661	0	0	329	1	0
ERAP1	5	rs73148308	96803723	96803723	A	G	synonymous variant	1.065	0.00028	0.001514	0.001513	0.001515	659	2	0	329	1	0
ERAP1	5	rs145825678	96803756	96803756	G	A	synonymous variant	2.991	0.00101	0.0005045	0.0007564	0	660	1	0	330	0	0
ERAP1	5	rs3734016	96803761	96803761	C	T	missense variant	14.87	0.04714	0.0449	0.04545	0.04463	604	55	2	300	30	0
ERAP1	5	.	96803796	96803799	C	CCAT	inframe insertion	11.45	0	0.0005045	0	0.001515	661	0	0	329	1	0
ERAP1	5	.	96803873	96803873	G	A	synonymous variant	0.945	1.002	0.0005066	0.0007587	0	658	1	0	328	0	0
ERAP1	5	rs140416843	96814176	96814175	GC	G	non coding transcript exon variant	0.656	0.0279	0.02718	0.0216	0.02995	615	33	3	310	14	0
ERAP1	5	rs80041669	96814407	96814407	T	C	intron variant & non coding transcript variant	2.752	0.00862	0.006079	0.006079	0.006079	650	8	0	325	4	0
ERAP1	5	.	96822941	96822941	G	C	non coding transcript exon variant	2.032	variant not in gnomAD	0.0006468	0	0.001923	513	0	0	259	1	0
ERAP1	5	.	96823022	96823022	A	C	non coding transcript exon variant	1.874	0.0003675	0.0005051	0	0.00152	661	0	0	328	1	0
ERAP1	5	.	96823049	96823049	G	A	non coding transcript exon variant	2.786	1.47e-05	0.0005051	0.0007576	0	659	1	0	330	0	0
ERAP1	5	.	96823113	96823113	G	C	non coding transcript exon variant	1.737	0.0002351	0.0005066	0.0007599	0	657	1	0	329	0	0
ERAP1	5	.	96823125	96823125	C	T	splice region variant, splice polypyrimidine tract variant, intron variant & non coding transcript variant	2.951	0	0	0	0	657	0	0	328	0	0
ERAP1	5	rs113565163	96873186	96873188	CA	CAAA	upstream gene variant	1.29	0.001832	0.001953	0.0009709	0.003953	514	1	0	251	2	0
ERAP2	5	rs113565163	96873186	96873185	CA	C	upstream gene variant	0.97	0.0683	0.04753	0.04743	0.04757	466	49	0	229	24	0
ERAP2	5	rs147243219	96873237	96873237	T	G	upstream gene variant	0.704	0.00891	0.01413	0.01212	0.01513	641	20	0	322	8	0
ERAP2	5	.	96873262	96873262	C	T	upstream gene variant	0.152	0.0003088	0.0005045	0.0007564	0	660	1	0	330	0	0
ERAP2	5	rs144906439	96873304	96873304	T	C	upstream gene variant	0.187	0.0001029	0.001009	0.001513	0	659	2	0	330	0	0
ERAP2	5	.	96873383	96873383	G	A	upstream gene variant	2.543	variant not in gnomAD	0.0005045	0.0007564	0	660	1	0	330	0	0
ERAP2	5	rs114499253	96873475	96873475	T	C	upstream gene variant	0.21	0.03369	0.03835	0.03485	0.04009	608	53	0	307	23	0
ERAP2	5	.	96879616	96879615	GC	G	5 prime UTR variant	5.583	0.0001911	0	0	0	568	0	0	274	0	0
ERAP2	5	rs114976552	96879641	96879641	C	T	5 prime UTR variant	0.906	7.35e-05	0.0005394	0.0008078	0	618	1	0	308	0	0
ERAP2	5	.	96879781	96879781	A	T	synonymous variant	4.274	0.0004997	0.0005045	0.0007564	0	660	1	0	330	0	0
ERAP2	5	rs764098841	96879816	96879816	A	G	missense variant	10.49	0	0	0	0	661	0	0	330	0	0
ERAP2	5	.	96879889	96879889	G	C	missense variant	21.8	4.41e-05	0.0005045	0.0007564	0	660	1	0	330	0	0
ERAP2	5	.	96879960	96879960	T	C	missense variant	9.415	5.879e-05	0.0005045	0.0007564	0	660	1	0	330	0	0
ERAP2	5	.	96880014	96880014	T	C	missense variant	27.7	0	0.0005045	0.0007564	0	660	1	0	330	0	0
ERAP2	5	.	96880121	96880121	G	A	missense variant	15.39	8.818e-05	0	0	0	661	0	0	330	0	0
ERAP2	5	.	96880147	96880147	G	A	synonymous variant	2.889	0.0002646	0.001009	0.001513	0	659	2	0	330	0	0
ERAP2	5	.	96881534	96881534	G	T	intron variant	3.051	0.0001029	0	0	0	661	0	0	330	0	0
ERAP2	5	rs1783136310	96881572	96881572	C	A	intron variant	0.536	0	0	0	0	660	0	0	329	0	0
ERAP2	5	.	96881575	96881575	G	C	intron variant	3.65	1.00006	0	0	0	661	0	0	329	0	0
ERAP2	5	.	96881622	96881622	A	C	intron variant	2.484	variant not in gnomAD	0.0005593	0.0008306	0	601	1	0	292	0	0
ERAP2	5	.	96881634	96881634	T	C	intron variant	1.697	0.0003234	0.0005821	0.0008696	0	574	1	0	284	0	0
ERAP2	5	.	96883781	96883781	T	A	splice polypyrimidine tract variant & intron variant	22.8	4.41e-05	0	0	0	661	0	0	330	0	0
ERAP2	5	rs3733905	96883857	96883857	C	T	missense variant	25.2	0.00574	0.004541	0.001515	0.006051	653	8	0	329	1	0
ERAP2	5	.	96883961	96883961	T	G	intron variant	6.507	0	0	0	0	656	0	0	328	0	0
ERAP2	5	.	96883983	96883983	C	T	intron variant	1.266	0.001441	0.0005187	0.0007788	0	641	1	0	322	0	0
ERAP2	5	.	96886742	96886741	GT	G	frameshift variant	26.7	0.001264	0.001514	0.001513	0.001515	659	2	0	329	1	0
ERAP2	5	.	96886775	96886775	T	G	missense variant	4.099	0.000147	0	0	0	661	0	0	330	0	0
ERAP2	5	.	96886794	96886794	G	A	splice donor 5th base variant & intron variant	22.2	0.0001176	0.0005051	0.0007564	0	660	1	0	329	0	0
ERAP2	5	rs111587006	96886808	96886808	G	A	intron variant	1.229	0.00025	0.00101	0.0007564	0.00152	660	1	0	328	1	0
ERAP2	5	rs185035958	96886815	96886815	G	A	intron variant	0.052	0.002544	0.00101	0.001513	0	659	2	0	329	0	0
ERAP2	5	rs148790643	96886849	96886846	TTTG	T	intron variant	0.778	0.03147	0.03043	0.02905	0.03111	618	41	0	308	19	0
ERAP2	5	.	96886860	96886860	A	C	intron variant	9.818	variant not in gnomAD	0.001531	0.0007634	0.003077	654	1	0	323	2	0
ERAP2	5	.	96886861	96886861	T	C	intron variant	1.765	1.00001	0.0005118	0.0007657	0	652	1	0	324	0	0
ERAP2	5	rs117041256	96889200	96889200	T	G	missense variant	9.519	0.01059	0.004044	0.003049	0.004539	656	4	1	326	2	0
ERAP2	5	rs769716040	96889214	96889214	G	A	synonymous variant	11.49	variant not in gnomAD	0.0005056	0.0007564	0	660	1	0	328	0	0
ERAP2	5	rs139846343	96889375	96889371	CTCTT	C	intron variant	3.069	0.0001617	0	0	0	515	0	0	256	0	0
ERAP2	5	rs60603456	96892271	96892271	C	T	intron variant	6.682	0.0002058	0.001517	0.001517	0.001515	657	2	0	329	1	0
ERAP2	5	.	96892308	96892307	CT	C	frameshift variant	17.39	1.47e-05	0	0	0	661	0	0	330	0	0
ERAP2	5	.	96892310	96892308	ATT	A	frameshift variant	27.1	1.47e-05	0	0	0	661	0	0	330	0	0
ERAP2	5	.	96892315	96892315	T	TG	frameshift variant	33	1.47e-05	0	0	0	661	0	0	330	0	0
ERAP2	5	rs75263594	96892368	96892368	C	T	missense variant	23.8	0.00516	0.0333	0.03939	0.03026	621	40	0	304	26	0
ERAP2	5	.	96892507	96892507	G	C	intron variant	9.708	0.003278	0.001521	0.002287	0	653	3	0	330	0	0
ERAP2	5	rs58608188	96892536	96892536	A	G	intron variant	6.688	0.000441	0.002604	0.002362	0.003077	632	3	0	323	2	0
ERAP2	5	.	96895300	96895300	G	T	missense variant	26.3	variant not in gnomAD	0	0	0	657	0	0	329	0	0
ERAP2	5	.	96895344	96895344	T	C	synonymous variant	6.333	0	0	0	0	658	0	0	330	0	0
ERAP2	5	rs34261036	96895352	96895352	T	G	missense variant	25.9	0.00474	0.004564	0.004545	0.004573	650	6	0	327	3	0
ERAP2	5	rs139804839	96896519	96896519	G	A	intron variant	2.057	1.497e-05	0	0	0	661	0	0	330	0	0
ERAP2	5	.	96896797	96896797	T	A	synonymous variant	8.702	0.0001176	0	0	0	542	0	0	265	0	0
ERAP2	5	.	96896798	96896798	C	T	stop gained	35	0.0003241	0	0	0	541	0	0	266	0	0
ERAP2	5	.	96900029	96900029	C	G	intron variant	0.263	0.0002352	0.0005066	0	0.001524	659	0	0	327	1	0
ERAP2	5	.	96900196	96900196	A	C	splice region variant & intron variant	15.03	1.47e-05	0.0005045	0.0007564	0	660	1	0	330	0	0
ERAP2	5	.	96900225	96900225	T	C	intron variant	13.8	7.349e-05	0.0005045	0	0.001515	661	0	0	329	1	0
ERAP2	5	rs186612435	96901390	96901390	C	T	intron variant	0.029	0.0009261	0	0	0	578	0	0	287	0	0
ERAP2	5	.	96901395	96901395	C	A	intron variant	5.097	variant not in gnomAD	0.0005587	0.0008292	0	602	1	0	292	0	0
ERAP2	5	.	96901429	96901429	G	A	intron variant	4.92	variant not in gnomAD	0	0	0	658	0	0	330	0	0
ERAP2	5	.	96901444	96901444	T	C	intron variant	4.552	1.47e-05	0	0	0	660	0	0	329	0	0
ERAP2	5	rs146317508	96901454	96901454	T	C	intron variant	4.432	0.002734	0.00101	0.001513	0	659	2	0	329	0	0
ERAP2	5	rs763020177	96901507	96901507	T	C	missense variant & splice region variant	21.2	7e-06	0.0005045	0.0007564	0	660	1	0	330	0	0
ERAP2	5	rs116668624	96902144	96902144	A	G	intron variant	1.788	0.00796	0.006606	0.007622	0.006098	648	8	0	323	5	0
ERAP2	5	.	96902164	96902164	T	G	intron variant	6.767	0.000779	0.0005051	0.0007576	0	659	1	0	330	0	0
ERAP2	5	rs1785542026	96902174	96902173	TG	T	intron variant	2.37	variant not in gnomAD	0	0	0	661	0	0	330	0	0
ERAP2	5	rs140019689	96902175	96902175	G	A	intron variant	7.297	7.35e-05	0.0005056	0.0007576	0	659	1	0	329	0	0
ERAP2	5	rs140019689	96902175	96902175	G	*		N/A	variant not in gnomAD	0	0	0	660	0	0	329	0	0
ERAP2	5	.	96902255	96902255	T	G	intron variant	8.403	2.939e-05	0.0005045	0.0007564	0	660	1	0	330	0	0
ERAP2	5	.	96902306	96902306	C	T	missense variant	20.3	2.94e-05	0.0005045	0	0.001515	661	0	0	329	1	0
ERAP2	5	.	96902364	96902364	A	G	intron variant	3.919	1.059e-05	0.0005045	0.0007564	0	660	1	0	330	0	0
ERAP2	5	rs111618776	96902398	96902398	A	G	intron variant	9.314	0.0001176	0.001009	0.001513	0	659	2	0	330	0	0
ERAP2	5	rs74936892	96902413	96902413	A	G	intron variant	8.472	2.94e-05	0.0005056	0.0007587	0	658	1	0	330	0	0
ERAP2	5	.	96903402	96903402	C	T	synonymous variant	10.28	1.47e-05	0.0005081	0.0007622	0	655	1	0	328	0	0
ERAP2	5	rs61731306	96903530	96903530	G	T	missense variant	19.86	7.35e-05	0.0005061	0	0.001515	658	0	0	329	1	0
ERAP2	5	.	96903562	96903562	T	C	splice donor variant	25.3	0	0	0	0	657	0	0	330	0	0
ERAP2	5	.	96908877	96908873	CTCTA	C	intron variant	7.315	0.0006174	0.0006203	0	0.001818	531	0	0	274	1	0
ERAP2	5	.	96908881	96908881	A	*		N/A	variant not in gnomAD	0.0006017	0	0.001773	549	0	0	281	1	0
ERAP2	5	.	96908893	96908893	T	C	intron variant	4.393	0.000338	0.0005643	0	0.001672	587	0	0	298	1	0
ERAP2	5	rs148708696	96908920	96908920	T	C	intron variant	2.053	0.00732	0.007269	0.004673	0.008567	631	11	0	318	3	0
ERAP2	5	.	96909132	96909132	T	C	intron variant	9.665	2.94e-05	0	0	0	634	0	0	311	0	0
ERAP2	5	.	96909133	96909133	A	T	intron variant	8.927	0	0.0005291	0.0007886	0	633	1	0	311	0	0
ERAP2	5	.	96909134	96909134	G	T	intron variant	13.99	0	0.0005319	0.0007924	0	630	1	0	309	0	0
ERAP2	5	rs150892504	96909661	96909661	C	T	missense variant	24.5	0.0024	0.004036	0.004545	0.003782	657	3	1	327	3	0
ERAP2	5	.	96909802	96909801	TC	T	intron variant	16.12	0.0001764	0.0005695	0	0.001724	588	0	0	289	1	0
ERAP2	5	rs150634138	96912627	96912627	G	C	splice polypyrimidine tract variant & intron variant	3.798	0.0086	0.007645	0.007716	0.00761	647	10	0	319	5	0
ERAP2	5	.	96912713	96912712	CA	C	frameshift variant	15.19	0.0001764	0.0005045	0.0007564	0	660	1	0	330	0	0
ERAP2	5	rs142362923	96912792	96912792	T	C	missense variant	24.7	0.0001911	0.0005214	0.0007825	0	638	1	0	320	0	0
ERAP2	5	.	96913280	96913280	C	T	intron variant	6.312	4.301e-06	0	0	0	659	0	0	328	0	0
ERAP2	5	.	96913382	96913382	C	T	missense variant	0.273	0.0003822	0.0005045	0.0007564	0	660	1	0	330	0	0
ERAP2	5	.	96913393	96913393	C	T	missense variant	21.8	0.0002058	0	0	0	661	0	0	330	0	0
ERAP2	5	.	96915633	96915632	TA	T	intron variant	3.901	1.47e-05	0.00058	0.0008651	0	577	1	0	284	0	0
ERAP2	5	rs182324439	96915724	96915724	C	T	synonymous variant	1.663	0	0.0005045	0	0.001515	661	0	0	329	1	0
ERAP2	5	.	96915755	96915755	G	C	missense variant	22.5	0	0.0005045	0.0007564	0	660	1	0	330	0	0
ERAP2	5	.	96915765	96915765	A	G	missense variant	14.25	0.000191	0	0	0	661	0	0	330	0	0
ERAP2	5	.	96915823	96915823	T	C	intron variant	7.851	1.47e-05	0.0005192	0.00078	0	640	1	0	322	0	0
ERAP2	5	rs140928983	96917435	96917435	G	A	intron variant	8.646	0.00624	0.004658	0.003135	0.00541	640	7	0	317	2	0
ERAP2	5	rs73152140	96917577	96917577	T	C	missense variant	24.9	2.94e-05	0.0005045	0.0007564	0	660	1	0	330	0	0
ERAP2	5	.	96917628	96917628	T	C	3 prime UTR variant	2.541	2.94e-05	0.001036	0.0007776	0.001553	642	1	0	321	1	0
ERAP2	5	.	96917632	96917632	C	T	3 prime UTR variant	0.344	5.885e-05	0.001569	0.0007862	0.003125	635	1	0	318	2	0
ERAP2	5	.	96917635	96917635	G	A	3 prime UTR variant	0.935	4.301e-06	0.001059	0.00159	0	627	2	0	315	0	0
ERAP2	5	.	96917637	96917637	T	C	3 prime UTR variant	3.973	4.301e-06	0.0005285	0.0007949	0	628	1	0	317	0	0
ERAP2	5	.	96917644	96917644	C	T	3 prime UTR variant	1.756	1.471e-05	0.00163	0.002463	0	606	3	0	311	0	0
Abbreviations: CD=Crohn’s disease, UC=Ulcerative Colitis, rsID=reference SNP cluster ID, Ref=reference, Alt=alternative, gnomADg NFE=gnomAD genomes Non-Finnish European, lbp=left base pair, rbp=right base pair, OR=odds ratio, CI=Confidence interval.

## Sheet: supplementary table 4
Supplementary table 4. Linkage disequilibrium scores (R2,D') for significant (empirical permuted p >0.05) variants from logistic regression of single common variants in the Southampton IBD cohort and variants associated with a diagnosis of isolated CD from the literature
rsID	rs17482078	rs469783	rs2287987	rs10062964	rs2549794	rs6873866	rs1363907
rs17482078
rs469783	0.2285,1
rs2287987	0.9943, 1	0.2298, 1
rs10062964	0.9943, 1	0.2298, 1	1,1
rs2549794	0.0377, 0.2984	0.2396, 0.6667	0.0388, 0.3015	0.0388, 0.3015
rs6873866	0.0377, 0.2984	0.2396, 0.6667	0.0388, 0.3015	0.0388, 0.3015	1,1
rs1363907	0.0377, 0.2984	0.2396, 0.6667	0.0388, 0.3015	0.0388, 0.3015	1,1	1,1
rsIDs highlighted in bold are variants associated with a diagnosis of CD only from the literature. Values that have a R2 of >0.8 are highlighted in orange.

## Sheet: supplementary table 5
Supplementary table 5. Published variants associated with IBD or its subtypes and their source
Position (GRCh38)	rsID	Analysis	Gene	Comparison	Cohort	Key Finding	P-value	Effect Size (OR or Beta)	Open Targets	GWAS catalog	Klunk et al
5:96786011	rs469758	GWAS	ERAP1	Chronic inflammatory diseases (ankylosing spondylitis, Crohn's disease, psoriasis, primary sclerosing cholangitis, ulcerative colitis) vs controls	8,726 European ancestry ankylosing spondylitis cases, 19,085 European ancestry Crohn’s disease cases, 6,530 European ancestry psoriasis cases, 3,408 European ancestry primary sclerosing cholangitis cases, 14,513 European ancestry ulcerative colitis cases, 34,213 European ancestry controls	Increased risk of UC	0.012	OR 1.038	✓	✓
5:96839226	rs2549803	GWAS	ERAP1, ERAP2	Chronic inflammatory diseases (ankylosing spondylitis, Crohn's disease, psoriasis, primary sclerosing cholangitis, ulcerative colitis) vs controls	8,726 European ancestry ankylosing spondylitis cases, 19,085 European ancestry Crohn’s disease cases, 6,530 European ancestry psoriasis cases, 3,408 European ancestry primary sclerosing cholangitis cases, 14,513 European ancestry ulcerative colitis cases, 34,213 European ancestry controls	Increased risk of CD	4 x 10-12	No reported effect size		✓
5:96888176	rs4869313	GWAS	ERAP2	Paediatric autoimmune disease vs controls	97 European ancestry thyroiditis cases, 107 European ancestry ankylosing spondylitis cases, 100 European ancestry psoriasis cases, 173 European ancestry celiac disease cases, 254 European ancestry systemic lupus erythematosus cases, 308 European ancestry common variable inmunodeficiency cases, 865 European ancestry ulcerative colitis cases, 1,086 European ancestry Type 1 diabetes cases, 1,123 Eur…	Increased risk of CD	9 x 10-8	No reported effect size		✓
5:96908845	rs2549794	GWAS	ERAP2	Crohn's disease vs controls	6,333 European ancestry cases, 15,056 European ancestry controls	Increased risk of CD	1 x 10-10	OR 1.05	✓	✓	✓
5:96912106	rs6873866	GWAS	ERAP2	IBD vs controls	14,393 East Asian ancestry cases, 15,456 East Asian ancestry controls, 30,713 European ancestry cases, 338,106 European ancestry controls	Reduced risk of CD	7 x 10-11	Beta 0.0707 unit decrease	✓
5:96916885	rs2910686	GWAS	ERAP2	Chronic inflammatory diseases (ankylosing spondylitis, Crohn's disease, psoriasis, primary sclerosing cholangitis, ulcerative colitis) vs controls	8,726 European ancestry ankylosing spondylitis cases, 19,085 European ancestry Crohn’s disease cases, 6,530 European ancestry psoriasis cases, 3,408 European ancestry primary sclerosing cholangitis cases, 14,513 European ancestry ulcerative colitis cases, 34,213 European ancestry controls	Increased risk of CD and UC	CD 1.32E-07 UC 3.17E-06	CD OR 1.080 UC OR 1.076		✓
5:96917099	rs1363907	GWAS	ERAP2	CD vs controls, UC vs controls	CD 5,956 European ancestry cases, 14,927 European ancestry controls, UC 6,968 European ancestry cases, 20,464 European ancestry controls	Increased risk of CD and UC	CD 4 x 10-16 UC 4 x 10-6	CD OR 1.108 UC OR 1.062	✓	✓

## Sheet: supplementary table 6
Supplementary table 6. Predicted haplotypes of ERAP1 in the Southampton IBD and UK Biobank cohort and their distribution between disease subgroups and controls
	Tagging SNPs								Southampton IBD cohort					UK Biobank CD vs Controls					UK Biobank UC vs Controls					UK Biobank CD vs UC
Haplotype	rs27044	rs17482078	rs10050860	rs30187	rs2287987	rs27895	rs26618	rs26653	CD	UC	CHISQ	P	OR	CD	Controls	CHISQ	P	OR	UC	Controls	CHISQ	P	OR	CD	UC	CHISQ	P	OR
A*	C	C	C	T	T	C	T	C	0.1207	0.1459	2.432	0.1189	0.80357	0.1544	0.1314	8.05	0.004551	1.207	0.1269	0.1314	0.4737	0.4913	0.960776	0.1544	0.1269	6.855	0.008842	1.25627
B	C	C	C	T	T	C	T	G	0.2295	0.2224	0.1228	0.7261	1.04143	0.2301	0.2342	0.1584	0.6907	0.977261	0.2347	0.2342	0.003551	0.9525	1.00279	0.2301	0.2347	0.1235	0.7252	0.974543
C	G	C	C	C	T	C	T	C	0.1188	0.1368	1.287	0.2566	0.850682	0.1223	0.1328	1.675	0.1956	0.909917	0.1279	0.1328	0.5759	0.4479	0.957691	0.1223	0.1279	0.3045	0.5811	0.950115
D	G	T	T	C	C	C	T	C	0.1495	0.1538	0.06271	0.8023	0.967127	0.1308	0.1395	1.091	0.2963	0.928249	0.1451	0.1395	0.7048	0.4012	1.04696	0.1308	0.1451	1.827	0.1764	0.886617
E	G	C	C	C	T	C	C	C	0.2334	0.19	4.756	0.02919	1.29797	0.2299	0.2238	0.371	0.5424	1.03539	0.2135	0.2238	1.667	0.1967	0.941483	0.2299	0.2135	1.697	0.1927	1.09975
F	G	C	C	C	T	T	T	G	0.07677	0.08032	0.07619	0.7825	0.952127	0.06364	0.07079	1.348	0.2456	0.892132	0.07979	0.07079	3.313	0.06873	1.13816	0.06364	0.07979	4.115	0.0425	0.783837
G	G	C	C	T	T	C	T	G	0.07139	0.07078	0.00243	0.9607	1.00928	0.06876	0.06747	0.04528	0.8315	1.02053	0.07218	0.06747	0.9458	0.3308	1.07524	0.06876	0.07218	0.191	0.6621	0.94912
* Partial match to Ombrello haplotype 4 , bold text indicates significantly distributed haplotype and p values

## Sheet: supplementary figure 1
Supplementary figure 1. Diagram of alleles contributing to haplotypes of ERAP1 and ERAP2. SNVs contributing to common haplotypes of (a) ERAP1 and (b) ERAP2 and their reported effect on enzyme activity. ERAP1 haplotypes were derived from HapMap from CEU (Utah residents with Northern and Western European ancestry from the CEPH collection) and adapted from Ombrello et al. ERAP2 haplotypes were deriv…
